# Supplementary material for: Ultrastructural analysis in yeast reveals a meiosis-specific actin-containing nuclear bundle
Source: Commun Biol. 2021 Aug 25;4:1009. doi: 10.1038/s42003-021-02545-9 (PMC8387383; doi:10.1038/s42003-021-02545-9)
Supplement: Supplementary file 4 — Supplementary Data 1 [file 42003_2021_2545_MOESM4_ESM.xlsx]

## Sheet: Fig.4a
diameter
	09C10_M4h_20C_03_4_20180213_172	09C10_M4h_20C_01_5_20180215_172	TT9462_090519_RF_M2h_2					09C10_M4h_20C_03_4_20180213_172	09C10_M4h_20C_01_5_20180215_172	TT9462_090519_RF_M2h_2
0 - 2	0	0	0					8.849	5.664	7.01
2 - 4	0	0	0					7.028	7.756	8.728
4 - 6	1	1	0					9.708	6.277	7.086
6 - 8	5	4	10					9.137	6.757	8.769
8 - 10	10	3	3					11.993	8.306	7.209
10 - 12	1	0	0					7.432	6.605	6.496
12 - 14	0	0	0					8.621	8.409	7.247
14 - 16	0	0	0					7.921	8.627	6.541
16 - 18	0	0	0					8.18		7.83
18 - 20	0	0	0					8.123		7.262
20 - 22	0	0	0					7.683		7.539
22 - 24	0	0	0					8.376		7.901
24 - 26	0	0	0					8.225		9.803
26 - 28	0	0	0					5.816
SUM	17	8	13					7.028
								8.309
								8.219
							mean	8.27341	7.30012	7.64777
							SD	1.31009	1.11558	0.955425
							median	8.219	7.2565	7.262
							n	17	8	13

## Sheet: Fig.4b
interfilament-distance
Length Range	09C10_M4h_20C_03_4_20180213_172	09C10_M4h_20C_01_5_20180215_172	TT9462_090519_RF_M2h_2			09C10_M4h_20C_03_4_20180213_172	09C10_M4h_20C_01_5_20180215_172	TT9462_090519_RF_M2h_2
0 - 2	0	0	0			12.216	6.227	12.545
2 - 4	0	0	0			15.644	4.287	14.529
4 - 6	0	3	0			12.365	11.397	12.134
6 - 8	0	2	0			13.016	10.058	12.022
8 - 10	0	1	8			17.84	8.551	14.978
10 - 12	7	3	14			13.292	13.996	10.418
12 - 14	15	1	8			13.034	7.363	10.765
14 - 16	8	0	7			10.641	5.333	10.846
16 - 18	12	0	5			17.568	11.496	10.765
18 - 20	6	0	0			11.693	4.928	15.06
20 - 22	1	0	0			22.105		17.699
22 - 24	1	0	0			24.848		12.635
24 - 26	1	0	0			16.492		9.687
26 - 28	0	0	0			18.455		9.158
SUM	51	10	42			16.003		13.162
						16.138		9.495
						12.691		9.912
						18.702		13.428
						12.945		12.158
						16		10.009
						15.251		11.124
						11.834		10.347
						12.365		16.903
						14.95		16.489
						11.803		9.158
						11.126		10.679
						11.662		10.184
						12.365		9.514
						17.067		10.022
						20.411		9.634
						19.418		14.279
						15.888		15.934
						12.945		16.441
						13.306		10.46
						12.48		9.599
						16.434		11.524
						18.004		14.251
						15.949		14.132
						12.86		11.363
						17.881		10.589
						13.613		12.34
						12.261		17.73
						16.994
						17.315
						18.012
						18.849
						11.88
						14.142
						15.314
						17.294
						15.2272	8.3636	12.2405
						3.0562	3.11153	2.50682
						15.2391	7.8633	11.4435
						50	10	42

## Sheet: Fig.4c
Angles
0 - 5	0				39.08
5 - 10	0				30.457
10 - 15	1				29.645
15 - 20	6				69.119
20 - 25	0				70.434
25 - 30	5				16.942
30 - 35	5				41.461
35 - 40	4				53.793
40 - 45	2				82.574
45 - 50	1				34.407
50 - 55	2				17.696
55 - 60	0				16.604
60 - 65	1				40.007
65 - 70	1				34.395
70 - 75	1				19.902
75 - 80	0				46.194
80 - 85	1				17.362
85 - 90	1				38.798
					29.418
					38.883
					14.984
					37.431
					88.032
					17.08
					61.351
					28.888
					54.1
					25.002
					27.393
					34.179
					31.517
				mean	38.2945
				SD	19.1171
				median	34.395
				n	31

## Sheet: Fig.4d
length
	cytoplasm	nucleus				nucleus	cytoplasm
0 - 50	0	0				309	837
50 - 100	5	16				622
100 - 150	11	11				327	205
150 - 200	10	10				255
200 - 250	5	12				497
250 - 300	4	21				190
300 - 350	5	13				275
350 - 400	6	11				162
400 - 450	4	2				837
450 - 500	1	8				295
500 - 550	1	5				280
550 - 600	2	3				219
600 - 650	0	4				330
650 - 700	2	2				63
700 - 750	1	0
750 - 800	0	0				486
800 - 850	1	1				462	140
850 - 900	1	0				460
900 - 950	0	2				181
950 - 1000	0	0				283
1000 - 1050	0	0
1050 - 1100	1	0
n	60	121					331
						260	436
						255	108
						83
						188
						375
						320	145
						368	162
						78	259
						89	136
						183	226
						485	77
						384	321
						368	56
						275
						163
						354
						577
						160
						165
						279	452
						240	142
							184
						304	363
						221	247
							288
						137	184
						147	54
							99
						624	512
							698
							299
						231	551
							408
							149
							120
							213
							128
						360	142
						474	336
						270
							117
							165
							156
							157
							197
							748
							650
							103
						112
						254
						145
						78
						222
						112
						359
						135
						416
							371
						91	77
						78
						96
						370
						214
						293
						234
						141
						172
						98
						410
						266	197
						929	1067
						114	899
						73
						526	167
						75	418
						79
						590
						398
						254
						287
						75
						392
						914
						331
						264
						228
						195
						560
						146
						647
						288
						146
						77
						97
						140
							349
							338
						98	358
							228
						504
						348
							178
						316
						620
						662
						331
						229
						666
						243	274
						264
						332
						479
						342
						274
						203
						361
						318
						222
						260
						515
						269
						511
						467
						518
						346
							585
							390
							371
							379
							431
					Mean	303.876	306.3
					SD	179.46	222.849
					Median	274	237.5
					n	121	60

## Sheet: Fig.4e
Time course
	%				Raw data
	Nuclear cable	Cytoplasmic cable	Microtubules		Nuclear cable	Cytoplasmic cable	Microtubules	Total
0h	3.03	6.06	22.73		2	4	15	66
2h	39.62	7.55	33.96		21	4	18	53
4h	60.23	38.64	36.36		53	34	32	88
5h	59.09	59.09	40.9		13	13	9	22
6h	53.16	31.65	41.77		42	25	33	79
8h	27.78	22.22	33.33		5	4	6	18

## Sheet: Fig.S2a
	%
	Cytoplasm	Nuclear
0h	6.06	0
2h	3.23	51.61
4h	32.88	50.68
5h	69.23	61.54
6h	17.07	36.59
8h	22.22	27.78

## Sheet: Fig.S2b
diameter
Cytoplasm
Length Range	09C10_M4h_20C_03	09C09_M4h_20120326_1649_20M					Cytoplasm
0 - 2	0	0					09C10_M4h_20C_03	09C09_M4h_20120326_1649_20M
2 - 4	0	0					7.343	8.341
4 - 6	2	1					7.277	7.257
6 - 8	17	7					6.058	6.658
8 - 10	2	1					7.15	6.666
10 - 12	0	0					6.912	7.432
12 - 14	0	0					7.538	7.409
14 - 16	0	0					6.078	6.774
16 - 18							6.522	5.679
18 - 20							5.768	7.28
20 - 22							6.134
22 - 24							6.967
24 - 26							6.924
26 - 28							7.967
							9.237
							5.371
							7.529
							7.518
							7.734
							9.068
							6.843
							6.678
						Ave	7.07695	7.05511
						SD	0.967343	0.732627
						n	21	9

## Sheet: Fig.S2c
0 - 2	0			13.1538
2 - 4	0			13.1538
4 - 6	0			13.6192
6 - 8	0			15.7604
8 - 10	0			10.9475
10 - 12	2			10.9475
12 - 14	5			14.54
14 - 16	5			14.0144
16 - 18	0			26.3496
18 - 20	5			22.8815
20 - 22	1			12.1534
22 - 24	1			12.1534
24 - 26	0			20.4388
26 - 28	1			18.5734
				18.5734
	20			21.3669
				15.7594
				15.7594
				18.3806
				18.5393
				19.0208

## Sheet: Fig. S5
spo11	%					Raw data
	Nuclear cable	Cytoplasmic cable	Microtubules			Nuclear cable	Cytoplasmic cable	Microtubules	Total
0h	3.33333	3.33333	16.6667			1	1	5	30
2h	16.6667	23.3333	36.6667			5	7	11	30
4h	41.6667	13.8889	30.5556			15	5	11	36
5h	42.1053	26.3158	55.2632			16	10	21	38
8h	20	13.3333	26.6667			3	2	4	15
